# Supplementary material for: Silencing Attempts of Bombyx mori Odorant Receptors Potentially Associated with Oviposition Behavior
Source: Insects. 2026 Mar 20;17(3):339. doi: 10.3390/insects17030339 (PMC13026621; doi:10.3390/insects17030339)
Supplement: Supplementary file 1 [file insects-17-00339-s001.zip]

Archive with 1 entries (1 files):
- insects-4134676-supplementary.xlsx
