# Supplementary material for: Silencing Attempts of Bombyx mori Odorant Receptors Potentially Associated with Oviposition Behavior
Source: Insects. 2026 Mar 20;17(3):339. doi: 10.3390/insects17030339 (PMC13026621; doi:10.3390/insects17030339)
Supplement: Supplementary file 1 [file insects-17-00339-s001.zip › insects-4134676-supplementary.xlsx]

## Sheet: Cq values
	actin	Cq	BmOr 44			actin	Cq		BmOr 44	Cq
Rep1	LacZ 50 nM	18.3267	LacZ 50 nM	21.91	Rep1	BmOr44 50 nM	20.7767		BmOr44 50 nM	21.75
	LacZ 50 nM	17.15	LacZ 50 nM	22.67		BmOr44 50 nM	17.2467		BmOr44 50 nM	23.9467
	LacZ 50 nM	19.5033	LacZ 50 nM	21.15		BmOr44 50 nM	17.49		BmOr44 50 nM	20.5933
Rep2	LacZ 50 nM	20.1948	LacZ 50 nM	22.0251	Rep2	BmOr44 50 nM	19.1971		BmOr44 50 nM	22.8966
	LacZ 50 nM	20.003	LacZ 50 nM	21.8181		BmOr44 50 nM	19.0152		BmOr44 50 nM	22.8082
	LacZ 50 nM	19.8341	LacZ 50 nM	21.7444		BmOr44 50 nM	18.8269		BmOr44 50 nM	22.545
Rep3	LacZ 50 nM	20.1948	LacZ 50 nM	23.3669	Rep3	BmOr44 50 nM	19.0012		BmOr44 50 nM	22.9905
	LacZ 50 nM	20.003	LacZ 50 nM	23.4205		BmOr44 50 nM	19.4295		BmOr44 50 nM	22.0603
	LacZ 50 nM	19.8341	LacZ 50 nM	23.2795		BmOr44 50 nM	18.9194		BmOr44 50 nM	23.0185
					Rep1	BmOr44 100 nM	17.99		BmOr44 100 nM	22.4183
						BmOr44 100 nM	17.5233		BmOr44 100 nM	22.4783
						BmOr44 100 nM	19.88		BmOr44 100 nM	22.3785
					Rep2	BmOr44 100 nM	20.8785		BmOr44 100 nM	24.4366
						BmOr44 100 nM	20.8518		BmOr44 100 nM	24.5317
						BmOr44 100 nM	20.5944		BmOr44 100 nM	24.5829
					Rep3	BmOr44 100 nM	20.8785		BmOr44 100 nM	24.8341
						BmOr44 100 nM	20.8518		BmOr44 100 nM	24.7898
						BmOr44 100 nM	20.5944		BmOr44 100 nM	24.9394
	actin		BmOr54			actin			BmOr 54
Rep1	LacZ 50 nM	18.3267	LacZ 50 nM	21.1383	Rep1	BmOr54 50 nM	17.8967		BmOr54 50 nM	25.49
	LacZ 50 nM	17.15	LacZ 50 nM	21.3533		BmOr54 50 nM	19.1333		BmOr54 50 nM	26.1833
	LacZ 50 nM	19.5033	LacZ 50 nM	20.8833		BmOr54 50 nM	19.33		BmOr54 50 nM	26.1867
Rep2	LacZ 50 nM	20.1948	LacZ 50 nM	25.1171	Rep2	BmOr54 50 nM	18.9656		BmOr54 50 nM	25.3541
	LacZ 50 nM	20.003	LacZ 50 nM	25.6776		BmOr54 50 nM	19.177		BmOr54 50 nM	25.6063
	LacZ 50 nM	19.8341	LacZ 50 nM	25.3059		BmOr54 50 nM	19.1926		BmOr54 50 nM	25.5945
Rep3	LacZ 50 nM	20.1948	LacZ 50 nM	25.1171	Rep3	BmOr54 50 nM	18.54		BmOr54 50 nM	25.5931
	LacZ 50 nM	20.003	LacZ 50 nM	25.6776		BmOr54 50 nM	18.2796		BmOr54 50 nM	26.077
	LacZ 50 nM	19.8341	LacZ 50 nM	25.3059		BmOr54 50 nM	19.0002		BmOr54 50 nM	26.0059
					Rep1	BmOr54 100 nM	19.5067		BmOr54 100 nM	24.2433
						BmOr54 100 nM	20.3533		BmOr54 100 nM	24.9567
						BmOr54 100 nM	22.5867		BmOr54 100 nM	24.805
					Rep2	BmOr54 100 nM	19.0277		BmOr54 100 nM	25.9673
						BmOr54 100 nM	19.2922		BmOr54 100 nM	25.5182
						BmOr54 100 nM	19.2112		BmOr54 100 nM	25.4571
					Rep3	BmOr54 100 nM	18.54		BmOr54 100 nM	25.3007
						BmOr54 100 nM	18.2796		BmOr54 100 nM	25.4337
						BmOr54 100 nM	19.0002		BmOr54 100 nM	25.4861
	actin		BmOr63			actin			BmOr 63
Rep1	LacZ 50 nM	18.3267	LacZ 50 nM	21.9103	Rep1	BmOr63 50 nM	17.83		BmOr63 50 nM	25.9367
	LacZ 50 nM	17.15	LacZ 50 nM	20.9021		BmOr63 50 nM	20.4467		BmOr63 50 nM	26.02
	LacZ 50 nM	19.5033	LacZ 50 nM	22.9533		BmOr63 50 nM	17.47		BmOr63 50 nM	24.045
Rep2	LacZ 50 nM	20.1948	LacZ 50 nM	24.5855	Rep2	BmOr63 50 nM	19.5986		BmOr63 50 nM	25.0138
	LacZ 50 nM	20.003	LacZ 50 nM	24.7354		BmOr63 50 nM	18.8552		BmOr63 50 nM	24.303
	LacZ 50 nM	19.8341	LacZ 50 nM	24.5682		BmOr63 50 nM	19.0954		BmOr63 50 nM	25.3203
Rep3	LacZ 50 nM	20.1948	LacZ 50 nM	24.5855	Rep3	BmOr63 50 nM	19.5586		BmOr63 50 nM	24.8967
	LacZ 50 nM	20.003	LacZ 50 nM	24.7354		BmOr63 50 nM	18.725		BmOr63 50 nM	24.263
	LacZ 50 nM	19.8341	LacZ 50 nM	24.5682		BmOr63 50 nM	19.2351		BmOr63 50 nM	24.6079
					Rep1	BmOr63 100 nM	17.68		BmOr63 100 nM	22.9867
						BmOr63 100 nM	17.0167		BmOr63 100 nM	24.81
						BmOr63 100 nM	18.06		BmOr63 100 nM	22.85
					Rep2	BmOr63 100 nM	17.2429		BmOr63 100 nM	22.8281
						BmOr63 100 nM	17.9572		BmOr63 100 nM	23.1129
						BmOr63 100 nM	18.289		BmOr63 100 nM	22.678
					Rep3	BmOr63 100 nM	17.8937		BmOr63 100 nM	23.9095
						BmOr63 100 nM	17.5862		BmOr63 100 nM	24.1611
						BmOr63 100 nM	17.9982		BmOr63 100 nM	24.1526

## Sheet: relative expression levels 
50 nM dsRNA lacZ	50 nM dsRNA BmOr44	100 nM dsRNA BmOr44
1	0.993858	0.773485
1	0.473452	0.453003
0.99	0.091354	0.358557
50 nM dsRNA lacZ	50 nM dsRNA BmOr54	100 nM dsRNA BmOr54
1	0.0408553	0.48764
1	0.482996	0.464234
0.99	0.269433	0.368097
50nM dsRNA lacZ	50nM dsRNA BmOr63	100nM dsRNA BmOr63
1	0.111234	0.192109
1	0.470856	0.741424
0.99	0.575202	0.321017

## Sheet: oviposition rate
control_NM	control_M	50lacZ_NM	50lacZ_M	50BmOr44_NM	50BmOr44_M	100BmOr44_NM	100BmOr44_M	50BmOr54_NM	50BmOr54_M	100BmOr54_NM	100BmOr54_M	50BmOr63_NM	50BmOr63_M	100BmOr63_NM	100BmOr63_M
0	71.8696	0	0	0	0	0	0	0	77.5943	0	2.19298	0	0	0	43.2184
53.4435	80.8362	0	0	5.28846	6.66667	0	0	0	79.2405	41.2308	45.1923	2.83401	0	0	67.5978
81.746	81.5166	0	9.31174	17.931	40.3061	0	0	0	79.7101	57.7558	82.6347	6.64557	8.56031	74.8571	68
83.1486	83.0612	13.198	12.894	46.5438	77.0186	0	7.54717	0	80.5785	59.5833	84.0491	20.2703	10.6122	83.5135	71.0059
84.4186	84.8193	18.7845	66.4336	61.6071	77.4194	0	20.4651	16.8724	83.7004	60	84.8718	31.044	43.4783	83.9907	81.1111
89.1473	85.2029	24.6988	80.4749	68.3417	80.8458	0	32.0513	21.2291	84.0206	74.1176	85.258	34.5972	78.4091	84.7887	83.0143
90.2148	85.5505	69.5489	81.6092	77.2021	81.25	3.44828	39.834	66.4773	84.7887	75	88.6752	44.4444	80.8511	85.9155	89.6328
90.8686	86.789	84.2857	85.6423	80.2013	81.9048	7.65027	63.5659	72.8889	88.0071	76.8212	89.9123	48.2353	84.6011	86.9814	90.1467
91.6667	86.9215	84.8057	92.112	81.2325	86.1042	74.8268	70.8029	77.9193	88.3817	87.5862	93.617	53.4722	86.514	89.7959	91.8239
91.6844	87.242	85.9079	93.6548	83.9161	87.3391	80.6818	81.0284	83.4677	89.2393	89.2989	94.2085	60.4895	88.6792	90.9091	92.0502
92.7835	88.2136	86.8486	95.7547	85.6209	88.5463	81.4634	81.579	86.1048	91.2956	90.9091	94.4444	63.4783	89.3023	92.3387	95.2381
93.29	91.2806	87.4725	96.1814	86.2423	88.601	85.1163	85.2041	91.1017	94.186	90.9396	95.1945	83.2536	89.8129	93.1579	95.3216
93.988	92.4829	90.7143	96.4135	88.0325	89.3661	86.4486	85.8871	96.3918	95.283	92.5275	95.7111	87.4172	93.047	93.5167	96.2791
94.1964	95.0562	92.6254	96.4706	91.1197	89.6552	86.8132	86.0215	96.4143	95.2991	93.3036	95.8716	88.9197	96.1783	94.9861	97.3333
95.1977	97.0179	93.0736	97.2603	91.7293	90.8482	88.4058	86.2385	96.4539	96.1539	93.617	98.2906	90.0415	97.6744	95.01	98.0435
96.0725	97.807	93.9815	98.1132	91.7431	95.6989	88.6986	89.6202	96.6292	97.479	93.7349	99.0596	91.5344	98.1013	95.7547	98.8024
99.5134	97.9499	94.332	98.1707	93.3333	96.2963	91.0781	89.6266	97.2152	98.4127	94.0379	100	93.1973	98.5455	96.0499	99.1416
99.7567	99.7881	94.7479	98.5366	93.6599	97.537	93.4	92.0765	97.3494	98.6487	94.7368	100	94.2982	99.1453	96.337	99.4681
100	100	96.5649	98.6301	94.0447	97.5758	93.819	92.4444	97.9695	98.7421	95.3608	100	94.697	99.4506	98.1168	99.5049
100		96.9484	99.1597	94.4649	98.3713	94.1176	93.7173	98.5075	99.3333	95.6204	100	96.3115	100	98.2759	100
		97.0874	99.4382	94.6768	98.6928	95.1049	94.5869	99.5215	99.4737	96.7742	100	97.1564	100	99.4048	100
		97.7597	99.7361	96.0938	98.7013	95.9821	94.7507	99.5327	100	97.1631	100	97.5062	100	99.7717	100
		98.6547	100	96.1111	98.7405	96.2791	95.2055	100	100	97.654	100	97.8082	100	100	100
		100	100	96.4286	99.3333	97.1154	96.6667	100	100	98.0989	100	98	100	100	100
		100	100	98.3908	99.4924	97.4537	98.3539	100	100	98.2684	100	99.5536	100	100	100
		100	100	98.5611	99.6241	97.7778	98.5	100	100	98.4962	100	99.7093	100	100	100
		100	100	99.4118	99.639	97.9899	99.1111	100	100	99.0566	100	100	100	100	100
		100	100	100	99.6599	98.3402	99.2701	100	100	99.5475		100		100	100
		100	100	100	99.7877	98.7879	99.4318	100	100	99.5556		100		100	100
		100	100	100	100	100	99.5098	100	100	99.5671		100		100	100
		100	100	100	100	100	100	100	100	100		100		100	100
		100	100	100	100	100	100	100	100	100		100			100
		100	100	100	100	100	100	100	100	100		100			100
		100		100	100	100	100	100	100	100		100			100
		100		100	100	100	100	100	100	100		100
		100		100	100	100	100	100	100	100		100
		100		100	100	100	100	100		100		100
		100		100	100	100	100	100		100		100
				100	100	100	100	100		100
				100			100	100		100
				100			100	100

## Sheet: ANOVA_no mulberry
One-way analysis of variance
P value	0.3602
P value summary	ns
Are means signif. different? (P < 0.05)	No
Number of groups	6
F	1.102
R squared	0.02433
Bartlett's test for equal variances
Bartlett's statistic (corrected)	18.61
P value	0.0023
P value summary	**
Do the variances differ signif. (P < 0.05)	Yes
ANOVA Table	SS	df	MS
Treatment (between columns)	5243	5	1049
Residual (within columns)	210300	221	951.6
Total	215500	226
Tukey's Multiple Comparison Test	Mean Diff.	q	Significant? P < 0.05?	Summary	95% CI of diff
50lacZ_NM vs 100BmOr44_NM	6.484	1.304	No	ns	-13.87 to 26.84
50lacZ_NM vs 50BmOr54_NM	-1.1	0.224	No	ns	-21.21 to 19.01
50lacZ_NM vs 100BmOr54_NM	-6.876	1.392	No	ns	-27.10 to 13.35
50lacZ_NM vs 50BmOr63_NM	3.345	0.6685	No	ns	-17.14 to 23.83
50lacZ_NM vs 100BmOr63_NM	-6.544	1.24	No	ns	-28.15 to 15.07
100BmOr44_NM vs 50BmOr54_NM	-7.584	1.554	No	ns	-27.56 to 12.39
100BmOr44_NM vs 100BmOr54_NM	-13.36	2.722	No	ns	-33.45 to 6.734
100BmOr44_NM vs 50BmOr63_NM	-3.139	0.6313	No	ns	-23.49 to 17.21
100BmOr44_NM vs 100BmOr63_NM	-13.03	2.482	No	ns	-34.51 to 8.458
50BmOr54_NM vs 100BmOr54_NM	-5.776	1.192	No	ns	-25.62 to 14.07
50BmOr54_NM vs 50BmOr63_NM	4.446	0.9051	No	ns	-15.66 to 24.55
50BmOr54_NM vs 100BmOr63_NM	-5.444	1.049	No	ns	-26.70 to 15.81
100BmOr54_NM vs 50BmOr63_NM	10.22	2.069	No	ns	-10.01 to 30.45
100BmOr54_NM vs 100BmOr63_NM	0.3326	0.06372	No	ns	-21.03 to 21.70
50BmOr63_NM vs 100BmOr63_NM	-9.889	1.873	No	ns	-31.50 to 11.72

## Sheet: ANOVA_mulberry
One-way analysis of variance
P value	0.0442
P value summary	*
Are means signif. different? (P < 0.05)	Yes
Number of groups	6
F	2.328
R squared	0.05717
Bartlett's test for equal variances
Bartlett's statistic (corrected)	87.72
P value	< 0.0001
P value summary	***
Do the variances differ signif. (P < 0.05)	Yes
ANOVA Table	SS	df	MS
Treatment (between columns)	7234	5	1447
Residual (within columns)	119300	192	621.4
Total	126500	197
Tukey's Multiple Comparison Test	Mean Diff.	q	Significant? P < 0.05?	Summary	95% CI of diff
50lacZ_M vs 100BmOr44_M	4.896	1.188	No	ns	-11.98 to 21.77
50lacZ_M vs 50BmOr54_M	-9.705	2.285	No	ns	-27.10 to 7.687
50lacZ_M vs 100BmOr54_M	-5.243	1.146	No	ns	-23.97 to 13.48
50lacZ_M vs 50BmOr63_M	5.358	1.171	No	ns	-13.37 to 24.09
50lacZ_M vs 100BmOr63_M	-8.118	1.885	No	ns	-25.75 to 9.517
100BmOr44_M vs 50BmOr54_M	-14.6	3.627	No	ns	-31.08 to 1.882
100BmOr44_M vs 100BmOr54_M	-10.14	2.321	No	ns	-28.02 to 7.748
100BmOr44_M vs 50BmOr63_M	0.4626	0.1059	No	ns	-17.42 to 18.35
100BmOr44_M vs 100BmOr63_M	-13.01	3.183	No	ns	-29.75 to 3.726
50BmOr54_M vs 100BmOr54_M	4.463	0.9945	No	ns	-13.91 to 22.84
50BmOr54_M vs 50BmOr63_M	15.06	3.357	No	ns	-3.309 to 33.44
50BmOr54_M vs 100BmOr63_M	1.587	0.3766	No	ns	-15.67 to 18.85
100BmOr54_M vs 50BmOr63_M	10.6	2.21	No	ns	-9.041 to 30.24
100BmOr54_M vs 100BmOr63_M	-2.875	0.6328	No	ns	-21.48 to 15.73
50BmOr63_M vs 100BmOr63_M	-13.48	2.966	No	ns	-32.08 to 5.127

## Sheet: relative oviposition rate
50lacZ_NM	50lacZ_M	100BmOr44_NM	normalized	relative ovi rate	100BmOr44_M	normalized	relative ovi rate	50BmOr54_NM	normalized	relative ovi rate	50BmOr54_M	normalized	relative ovi rate	100BmOr54_NM	normalized	relative ovi rate	100BmOr54_M	normalized	relative ovi rate	50BmOr63_NM	normalized	relative ovi rate	50BmOr63_M	normalized	relative ovi rate	100BmOr63_NM	normalized	relative ovi rate	100BmOr63_M	normalized	relative ovi rate
81.63	84.73	0	0	-100	0	0	-100	0	0	-100	77.5943	91.5784	-8.42165	0	0	-100	2.19298	2.5882	-97.4118	0	0	-100	0	0	-100	0	0	-100	43.2184	51.0072	-48.9928
		0	0	-100	0	0	-100	0	0	-100	79.2405	93.5212	-6.4788	41.2308	50.5093	-49.4907	45.1923	53.3368	-46.6632	2.83401	3.47177	-96.5282	0	0	-100	0	0	-100	67.5978	79.7802	-20.2198
		0	0	-100	0	0	-100	0	0	-100	79.7101	94.0755	-5.92454	57.7558	70.7531	-29.2469	82.6347	97.5271	-2.47288	6.64557	8.14109	-91.8589	8.56031	10.103	-89.897	74.8571	91.703	-8.29702	68	80.2549	-19.7451
		0	0	-100	7.54717	8.90732	-91.0927	0	0	-100	80.5785	95.1003	-4.89967	59.5833	72.992	-27.008	84.0491	99.1964	-0.803635	20.2703	24.8319	-75.1681	10.6122	12.5248	-87.4752	83.5135	102.307	2.30737	71.0059	83.8026	-16.1974
		0	0	-100	20.4651	24.1533	-75.8467	16.8724	20.6694	-79.3306	83.7004	98.7849	-1.21511	60	73.5024	-26.4976	84.8718	100.167	0.167355	31.044	38.0301	-61.9699	43.4783	51.3139	-48.6861	83.9907	102.892	2.89198	81.1111	95.7289	-4.27108
		0	0	-100	32.0513	37.8275	-62.1725	21.2291	26.0064	-73.9936	84.0206	99.1628	-0.837224	74.1176	90.7971	-9.20293	85.258	100.623	0.623144	34.5972	42.3829	-57.6171	78.4091	92.5399	-7.46006	84.7887	103.87	3.86957	83.0143	97.9752	-2.02484
		3.44828	4.22428	-95.7757	39.834	47.0129	-52.9871	66.4773	81.4373	-18.5627	84.7887	100.069	0.0693143	75	91.878	-8.12201	88.6752	104.656	4.65623	44.4444	54.4462	-45.5538	80.8511	95.422	-4.57799	85.9155	105.25	5.2499	89.6328	105.786	5.78642
		7.65027	9.37189	-90.6281	63.5659	75.0217	-24.9783	72.8889	89.2918	-10.7082	88.0071	103.868	3.86765	76.8212	94.109	-5.89098	89.9123	106.116	6.11623	48.2353	59.0902	-40.9098	84.6011	99.8479	-0.152118	86.9814	106.556	6.55568	90.1467	106.393	6.39295
		74.8268	91.6658	-8.3342	70.8029	83.563	-16.437	77.9193	95.4543	-4.54573	88.3817	104.31	4.30985	87.5862	107.297	7.29658	93.617	110.489	10.4886	53.4722	65.5056	-34.4944	86.514	102.105	2.1055	89.7959	110.004	10.0036	91.8239	108.372	8.37236
		80.6818	98.8384	-1.16156	81.0284	95.6313	-4.36874	83.4677	102.251	2.2513	89.2393	105.322	5.322	89.2989	109.395	9.39471	94.2085	111.187	11.1867	60.4895	74.1021	-25.8979	88.6792	104.661	4.66097	90.9091	111.367	11.3673	92.0502	108.639	8.63945
		81.4634	99.7959	-0.204067	81.579	96.2811	-3.71893	86.1048	105.482	5.48178	91.2956	107.749	7.74879	90.9091	111.367	11.3673	94.4444	111.465	11.4652	63.4783	77.7634	-22.2366	89.3023	105.396	5.39634	92.3387	113.119	13.1186	95.2381	112.402	12.4019
		85.1163	104.271	4.27083	85.2041	100.56	0.559518	91.1017	111.603	11.6032	94.186	111.16	11.1602	90.9396	111.405	11.4046	95.1945	112.35	12.3504	83.2536	101.989	1.98896	89.8129	105.999	5.99893	93.1579	114.122	14.1221	95.3216	112.5	12.5005
		86.4486	105.903	5.90298	85.8871	101.366	1.36563	96.3918	118.084	18.0837	95.283	112.455	12.4549	92.5275	113.35	13.3498	95.7111	112.96	12.9601	87.4172	107.09	7.08957	93.047	109.816	9.81593	93.5167	114.562	14.5617	96.2791	113.63	13.6304
		86.8132	106.35	6.34961	86.0215	101.524	1.52427	96.4143	118.111	18.1114	95.2991	112.474	12.4739	93.3036	114.301	14.3006	95.8716	113.149	13.1495	88.9197	108.93	8.93014	96.1783	113.512	13.5116	94.9861	116.362	16.3617	97.3333	114.875	14.8747
		88.4058	108.301	8.30062	86.2385	101.78	1.7804	96.4539	118.16	18.1599	96.1539	113.483	13.4827	93.617	114.685	14.6846	98.2906	116.004	16.0045	90.0415	110.304	10.3044	97.6744	115.277	15.2773	95.01	116.391	16.391	98.0435	115.713	15.7128
		88.6986	108.659	8.65935	89.6202	105.772	5.77157	96.6292	118.375	18.3746	97.479	115.047	15.0466	93.7349	114.829	14.829	99.0596	116.912	16.912	91.5344	112.133	12.1333	98.1013	115.781	15.781	95.7547	117.303	17.3033	98.8024	116.609	16.6085
		91.0781	111.574	11.5742	89.6266	105.779	5.77902	97.2152	119.092	19.0925	98.4127	116.149	16.1486	94.0379	115.2	15.2002	100	118.022	18.022	93.1973	114.17	14.1704	98.5455	116.305	16.3053	96.0499	117.665	17.665	99.1416	117.009	17.0089
		93.4	114.419	14.4187	92.0765	108.67	8.67048	97.3494	119.257	19.2569	98.6487	116.427	16.4271	94.7368	116.056	16.0564	100	118.022	18.022	94.2982	115.519	15.5191	99.1453	117.013	17.0132	96.337	118.017	18.0167	99.4681	117.394	17.3942
		93.819	114.932	14.932	92.4444	109.105	9.10473	97.9695	120.017	20.0166	98.7421	116.537	16.5374	95.3608	116.821	16.8208	100	118.022	18.022	94.697	116.008	16.0076	99.4506	117.373	17.3735	98.1168	120.197	20.1969	99.5049	117.438	17.4377
		94.1176	115.298	15.2979	93.7173	110.607	10.607	98.5075	120.676	20.6756	99.3333	117.235	17.2351	95.6204	117.139	17.1388	100	118.022	18.022	96.3115	117.985	17.9854	100	118.022	18.022	98.2759	120.392	20.3918	100	118.022	18.022
		95.1049	116.507	16.5073	94.5869	111.633	11.6333	99.5215	121.918	21.9178	99.4737	117.401	17.4008	96.7742	118.552	18.5522	100	118.022	18.022	97.1564	119.02	19.0204	100	118.022	18.022	99.4048	121.775	21.7748	100	118.022	18.022
		95.9821	117.582	17.5819	94.7507	111.827	11.8266	99.5327	121.932	21.9315	100	118.022	18.022	97.1631	119.029	19.0287	100	118.022	18.022	97.5062	119.449	19.449	100	118.022	18.022	99.7717	122.224	22.2243	100	118.022	18.022
		96.2791	117.946	17.9457	95.2055	112.363	12.3634	100	122.504	22.504	100	118.022	18.022	97.654	119.63	19.63	100	118.022	18.022	97.8082	119.819	19.819	100	118.022	18.022	100	122.504	22.504	100	118.022	18.022
		97.1154	118.97	18.9702	96.6667	114.088	14.0879	100	122.504	22.504	100	118.022	18.022	98.0989	120.175	20.175	100	118.022	18.022	98	120.054	20.0539	100	118.022	18.022	100	122.504	22.504	100	118.022	18.022
		97.4537	119.385	19.3847	98.3539	116.079	16.0792	100	122.504	22.504	100	118.022	18.022	98.2684	120.383	20.3827	100	118.022	18.022	99.5536	121.957	21.9571	100	118.022	18.022	100	122.504	22.504	100	118.022	18.022
		97.7778	119.782	19.7817	98.5	116.252	16.2516	100	122.504	22.504	100	118.022	18.022	98.4962	120.662	20.6618	100	118.022	18.022	99.7093	122.148	22.1479	100	118.022	18.022	100	122.504	22.504	100	118.022	18.022
		97.9899	120.042	20.0416	99.1111	116.973	16.9729	100	122.504	22.504	100	118.022	18.022	99.0566	121.348	21.3483	100	118.022		100	122.504	22.504	100	118.022	18.022	100	122.504	22.504	100	118.022	18.022
		98.3402	120.471	20.4707	99.2701	117.16	17.1605	100	122.504	22.504	100	118.022	18.022	99.5475	121.95	21.9497				100	122.504	22.504				100	122.504	22.504	100	118.022	18.022
		98.7879	121.019	21.0191	99.4318	117.351	17.3514	100	122.504	22.504	100	118.022	18.022	99.5556	121.96	21.9595				100	122.504	22.504				100	122.504	22.504	100	118.022	18.022
		100	122.504	22.504	99.5098	117.443	17.4434	100	122.504	22.504	100	118.022	18.022	99.5671	121.974	21.9737				100	122.504	22.504				100	122.504	22.504	100	118.022	18.022
		100	122.504	22.504	100	118.022	18.022	100	122.504	22.504	100	118.022	18.022	100	122.504	22.504				100	122.504	22.504				100	122.504	22.504	100	118.022	18.022
		100	122.504	22.504	100	118.022	18.022	100	122.504	22.504	100	118.022	18.022	100	122.504	22.504				100	122.504	22.504							100	118.022	18.022
		100	122.504	22.504	100	118.022	18.022	100	122.504	22.504	100	118.022	18.022	100	122.504	22.504				100	122.504	22.504							100	118.022	18.022
		100	122.504	22.504	100	118.022	18.022	100	122.504	22.504	100	118.022	18.022	100	122.504	22.504				100	122.504	22.504							100	118.022	18.022
		100	122.504	22.504	100	118.022	18.022	100	122.504	22.504	100	118.022	18.022	100	122.504	22.504				100	122.504	22.504
		100	122.504	22.504	100	118.022	18.022	100	122.504	22.504	100	118.022	18.022	100	122.504	22.504				100	122.504	22.504
		100	122.504	22.504	100	118.022	18.022	100	122.504	22.504				100	122.504	22.504				100	122.504	22.504
		100	122.504	22.504	100	118.022	18.022	100	122.504	22.504				100	122.504	22.504				100	122.504	22.504
		100	122.504	22.504	100	118.022	18.022	100	122.504	22.504				100	122.504	22.504
					100	118.022	18.022	100	122.504	22.504				100	122.504	22.504
					100	118.022	18.022	100	122.504	22.504

## Sheet: t-test_M
Table Analyzed	Data 3_M		Table Analyzed	Data 3_M		Table Analyzed	Data 3_M		Table Analyzed	Data 3_M
Column A	100nM_44		Column A	100nM_44		Column B	50nM_54		Column D	50nM_63
vs	vs		vs	vs		vs	vs		vs	vs
Column B	50nM_54		Column E	100nM_63		Column D	50nM_63		Column E	100nM_63
Unpaired t test			Unpaired t test			Unpaired t test			Unpaired t test
P value	0.0089		P value	0.0285		P value	0.0118		P value	0.0364
P value summary	**		P value summary	*		P value summary	*		P value summary	*
Are means signif. different? (P < 0.05)	Yes		Are means signif. different? (P < 0.05)	Yes		Are means signif. different? (P < 0.05)	Yes		Are means signif. different? (P < 0.05)	Yes
One- or two-tailed P value?	Two-tailed		One- or two-tailed P value?	Two-tailed		One- or two-tailed P value?	Two-tailed		One- or two-tailed P value?	Two-tailed
t, df	t=2.685 df=75		t, df	t=2.234 df=73		t, df	t=2.597 df=61		t, df	t=2.141 df=59
How big is the difference?			How big is the difference?			How big is the difference?			How big is the difference?
Mean ± SEM of column A	-5.781 ± 5.871 N=41		Mean ± SEM of column A	-5.781 ± 5.871 N=41		Mean ± SEM of column B	11.45 ± 1.462 N=36		Mean ± SEM of column D	-6.327 ± 7.680 N=27
Mean ± SEM of column B	11.45 ± 1.462 N=36		Mean ± SEM of column E	9.578 ± 2.601 N=34		Mean ± SEM of column D	-6.327 ± 7.680 N=27		Mean ± SEM of column E	9.578 ± 2.601 N=34
Difference between means	-17.23 ± 6.419		Difference between means	-15.36 ± 6.875		Difference between means	17.78 ± 6.845		Difference between means	-15.90 ± 7.429
95% confidence interval	-30.04 to -4.427		95% confidence interval	-29.08 to -1.639		95% confidence interval	4.090 to 31.47		95% confidence interval	-30.77 to -1.040
R squared	0.08768		R squared	0.064		R squared	0.09956		R squared	0.07209
F test to compare variances			F test to compare variances			F test to compare variances			F test to compare variances
F,DFn, Dfd	18.36, 40, 35		F,DFn, Dfd	6.144, 40, 33		F,DFn, Dfd	20.68, 26, 35		F,DFn, Dfd	6.923, 26, 33
P value	< 0.0001		P value	< 0.0001		P value	< 0.0001		P value	< 0.0001
P value summary	***		P value summary	***		P value summary	***		P value summary	***
Are variances significantly different?	Yes		Are variances significantly different?	Yes		Are variances significantly different?	Yes		Are variances significantly different?	Yes

## Sheet: after fertilization
	50 nM dsRNABmOr44			100 nM dsRNABmOr44			50 nM dsRNABmOr54			100 nM dsRNABmOr54			50 nM dsRNABmOr63			100 nM dsRNABmOr63
BF	0.993858	0.473452	0.491991	0.773485	0.453003	0.358557	0.0408553	0.482996	0.269433	0.48764	0.464234	0.368097	0.111234	0.470856	0.575202	0.192109	0.741424	0.321017
AF_NM	0.30969	0.58454	0.6531	1.03845	1.05771	1.1458	2.20255	0.888014	0.614268	7.50668	3.65429	5.28264	0.76675	0.634945	0.9783	11.7576	7.24699	10.1544
AF_M	1.32855	1.13099	1.20125	3.05053	1.3865	2.06719	1.37883	2.18391	1.20337	1.25701	3.04478	2.93269	0.877352	0.789378	1.20851	2.35476	1.32441	2.15949
